# Supplementary material for: Functional Characterization and Synthetic Application of Is2-SDR, a Novel Thermostable and Promiscuous Ketoreductase from a Hot Spring Metagenome
Source: Int J Mol Sci. 2022 Oct 12;23(20):12153. doi: 10.3390/ijms232012153 (PMC9603792; doi:10.3390/ijms232012153)
Supplement: Supplementary file 1 [file ijms-23-12153-s001.zip]

Archive with 1 entries (1 files):
- ijms-1947194-supplementary.pdf
